# Supplementary material for: Sensitivity Enhancement in Low Cutoff Wavelength Long-Period Fiber Gratings by Cladding Diameter Reduction
Source: Sensors (Basel). 2017 Sep 13;17(9):2094. doi: 10.3390/s17092094 (PMC5620497; doi:10.3390/s17092094)
Supplement: Supplementary file 1 [file sensors-17-02094-s001.zip]

Archive with 1 entries (1 files):
- Visualization1.avi
